# Supplementary material for: Impact of barcode medication administration on patient safety in UK hospital settings: protocol for a mixed-methods realist evaluation
Source: BMJ Open. 2025 Nov 12;15(11):e109619. doi: 10.1136/bmjopen-2025-109619 (PMC12612751; doi:10.1136/bmjopen-2025-109619)
Supplement: online supplemental file 2 [file bmjopen-15-11-s002.xlsx]

## Sheet: Data collection tool
Trust			Ward BCMA use intensity		Date		Nurse initials		Time of day (AM, LUN, PM)		Time round started		Time round ended		BCMA used?
Patient/dose details			SCANNING PROCESS						ADMINISTRATION PROCESS				FREE TEXT COMMENTS
Start/end time for patient	Patient number	Dose number	Scannable medication?	If no, why not?	If yes, was it scanned?	If it was scanned, was there an alert?	Brief description of alert	Nurse's action to alert	Potential administration error?	Detail of error and if it was prevented (use free text if required)		If it was prevented, how was it prevented

## Sheet: Preset lists
							Medication round data sheet						Duration per patient data sheet
	Trust						Trust						Trust
	ICHNT						ICHNT						ICHNT
	UCLH						UCLH						UCLH
	Ward BCMA use intensity						Ward BCMA use intensity						Ward BCMA use intensity
	Low						Low						Low
	Medium						Medium						Medium
	High						High						High
	Time of day
	AM
	LUN
	PM
	Was BCMA used?
	Yes
	No
	Was this a scannable medication?
	Yes
	No
	If no, why not?
	Patient own drugs
	No barcode
	Non-scannable item
	Barcode will not be identified
	Other - give information in free text
	If yes, was it scanned?
	Yes
	No
	If it was scanned, was there an alert?
	Yes
	No
	Nurse's action to alert
	Acknowledge alert, no further action
	Acknowledge alert, pick the right medication
	Other - give information in free text
	Potential administration error
	Yes
	No
	If it was prevented, how was it prevented?
	Alert
	Nurse
	Observer
	Colleague
	Other - give information in free text
